# Supplementary material for: IL-1β-Induced CXCL10 Expression in THP-1 Monocytic Cells Involves the JNK/c-Jun and NF-κB-Mediated Signaling
Source: Pharmaceuticals (Basel). 2024 Jun 22;17(7):823. doi: 10.3390/ph17070823 (PMC11279630; doi:10.3390/ph17070823)
Supplement: Supplementary file 1 [file pharmaceuticals-17-00823-s001.zip]

Archive with 2 entries (1 files):
- pharmaceuticals-3004066-supplementary/
- pharmaceuticals-3004066-supplementary/pharmaceuticals-3004066-supplementary.pdf
